# Supplementary material for: Mafu Yishen Formula ameliorates membranous nephropathy by promotion of regulatory T cell differentiation: a multi-omics study
Source: Chin Med. 2026 Jan 6;21:5. doi: 10.1186/s13020-025-01272-1 (PMC12771757; doi:10.1186/s13020-025-01272-1)
Supplement: Supplementary file 4 — Supplementary material 4. [file 13020_2025_1272_MOESM4_ESM.zip]

Archive with 2 entries (2 files):
- pos.Quercetin.pdf
- Quercetin.msp
