# Supplementary material for: Mafu Yishen Formula ameliorates membranous nephropathy by promotion of regulatory T cell differentiation: a multi-omics study
Source: Chin Med. 2026 Jan 6;21:5. doi: 10.1186/s13020-025-01272-1 (PMC12771757; doi:10.1186/s13020-025-01272-1)
Supplement: Supplementary file 4 — Supplementary material 4. [file 13020_2025_1272_MOESM4_ESM.zip › Quercetin.msp]

NAME: Quercetin
Compound ID: SS_Level1_1_0169_POS
PRECURSORTYPE: 
FORMULA: C15H10O7
PrecursorMZ: 303.04993
INCHIKEY: 
SMILES: 
RETENTIONTIME: 5.92990
IONMODE: Positive
COLLISIONENERGY: 40.0
Comment: SS_Level1_1_0169_POS
Num Peaks: 56
63.6039 15159.70
65.0389 27730.42
67.0549 15591.90
68.9977 144121.19
81.0333 38969.22
93.0338 51191.52
95.0496 47972.80
107.0496 19922.39
109.0288 85813.12
111.0081 130465.38
121.0286 144340.33
123.0443 56803.38
127.0397 19480.39
131.0498 23275.35
135.0443 34629.23
137.0233 598775.81
138.0268 23655.09
145.0644 54388.41
149.0238 65662.21
153.0182 870418.13
154.0223 44319.38
155.0498 60670.78
159.0449 19868.27
161.0595 48083.35
163.0395 105919.81
165.0182 461280.91
166.0247 55491.36
173.0593 131467.55
179.0344 47001.93
183.0455 98789.37
187.0384 85719.63
191.0346 24040.66
191.0702 20952.13
195.0279 37154.17
201.0546 421465.69
202.0556 31990.06
205.0498 32934.53
211.0390 37526.57
213.0555 16791.41
215.0312 18640.44
219.0254 37722.82
219.0681 37299.31
228.0411 57273.82
229.0495 805573.31
230.0550 75162.84
239.0312 43156.33
247.0599 114510.98
257.0444 448170.00
258.0509 26248.85
274.0455 147317.78
275.0542 32460.39
285.0394 222002.06
286.0406 37189.70
303.0499 9512952.00
304.0531 920159.75
305.3830 21782.55
